# Supplementary material for: Perception of the importance of continuing professional development among pharmacists in a middle east country: A cross-sectional study
Source: PLoS One. 2023 Apr 14;18(4):e0283984. doi: 10.1371/journal.pone.0283984 (PMC10104320; doi:10.1371/journal.pone.0283984)
Supplement: S1 Data — (XLSX) [file pone.0283984.s001.xlsx]

## Sheet: CPD New data set requested by J
code	Age (Years)	Gender	Pharmacy Degree	Sector	Other (please specify)	Working place ﻿	Other (please specify)	Salary	Employment status	Experience	Membership to any professional organization, like Jordan Pharmaceutical association	Are you aware of CPD concept	CPD is essential to improve the professional practice	CPD enhances status of the profession with other health care professionals	CPD enhances status of the profession with the public	I want to engage more on CPD	CPD should be mandatory	Accessibility of learning activities (distance)	Job constraints	Lack of time	Cost of participation	Lack of relevant learning opportunities	Uninteresting subjects or topics	Lack of quality learning activities	Family constraints (restrictions)	Subjects/ topics are too specialized	Confidence that CPD meets the pharmacist’s needs	Confidence that CPD is preparing pharmacist for practice development	Sufficient time to achieve pharmacist CPD goals	Sufficient resources (computer internet )	Sufficient enthusiasm to achieve CPD goals	Challenges in the job that motivate the pharmacist to achieve my CPD goals	Live conferences with colleagues motivate pharmacist to achieve my CPD goals	MotivationScore	Attitudes	Barriers
282	2	1	1	1		3		4	1	5	1	2	2	2	2	2	3	4	4	4	4	5	5	5	3	3	2	3	2	3	3	3	3	23	11	17
259	2	2	2	1		5		3	2	3	1	1	4	4	4	4	4	4	5	5	5	5	4	4	5	4	4	4	3	4	2	2	2	21	20	13
35	1	2	1	1		7		4	2	3	2	2	4	4	3	4	3	4	4	5	5	5	4	3	4	4	3	3	3	3	3	3	3	21	18	16
120	2	2	2	0	Non- profit	5		4	2	5	1	1	4	4	5	4	4	5	5	5	5	5	4	5	3	4	3	3	3	3	3	3	4	20	21	13
188	1	2	1	1		5		1	2	1	2	2	4	4	4	5	4	3	4	4	4	5	5	5	4	4	3	3	3	3	3	4	3	20	21	16
116	2	2	4	1		5		4	2	4	1	1	4	4	5	4	4	4	4	4	5	3	3	4	3	3	3	3	3	3	3	4	4	19	21	21
74	2	1	4	1		1		4	2	4	1	1	4	4	4	4	4	4	5	5	5	4	4	4	5	4	3	4	3	2	4	5	3	18	20	14
263	1	2	1	1		6		2	2	2	1	2	4	4	4	4	4	4	3	3	3	4	4	4	4	4	5	4	3	3	3	3	3	18	20	21
160	2	2	1	1		3		1	1	5	1	2	4	4	3	5	4	2	4	5	4	5	3	5	3	3	4	3	4	3	3	4	3	18	20	20
135	2	2	1	1		0	Health communication	4	2	5	2	1	4	4	4	3	2	5	4	4	4	4	5	5	2	3	4	3	3	3	3	4	4	18	17	18
155	1	2	1	1		7		3	2	2	2	1	5	5	5	4	4	4	4	3	3	3	3	4	4	4	3	3	4	4	3	4	4	17	23	22
96	2	2	2	0	UN	0	Supply chain management	4	2	3	1	1	5	5	5	5	3	3	3	3	4	3	#NULL!	3	3	3	4	4	3	4	3	4	3	17	23	#NULL!
70	1	1	1	1		3		1	2	4	2	1	5	3	3	5	5	3	4	4	3	4	4	4	3	3	4	3	3	3	4	4	4	17	21	22
198	1	2	2	1		5		3	2	2	2	2	4	4	4	4	4	4	5	5	2	4	3	4	4	3	4	4	3	3	3	4	4	17	20	20
86	2	1	1	1		0	Not practicing pharmacy	1	1	5	1	2	5	4	4	3	4	4	4	4	5	4	4	3	4	3	4	4	3	3	3	4	4	17	20	19
157	1	2	1	1		7		2	2	2	1	2	4	4	4	5	3	4	4	4	4	4	3	4	3	3	3	4	3	4	4	3	4	17	20	21
101	2	2	1	1		5		3	2	3	1	1	4	4	4	4	3	4	5	5	4	5	4	4	4	3	4	4	3	3	3	4	4	17	19	16
37	2	1	1	1		7		3	2	3	1	1	4	4	4	4	3	4	4	4	3	3	3	3	3	3	4	4	4	4	3	3	3	17	19	24
162	2	2	3	2		5		4	2	5	1	2	4	4	3	4	4	4	4	5	4	3	3	4	4	3	4	4	4	3	3	3	4	17	19	20
199	2	1	1	1		7		4	2	5	1	1	4	4	4	3	3	3	4	3	3	3	4	4	3	3	3	4	4	4	3	4	3	17	18	24
23	1	2	3	2		1		2	2	2	2	1	5	5	5	5	5	4	4	4	5	5	3	3	5	3	4	4	4	3	3	4	4	16	25	18
228	1	2	1	1		0	Medical Insurance	2	2	2	1	2	5	5	5	5	5	3	5	3	4	5	3	5	3	4	3	3	4	5	3	3	5	16	25	19
104	1	2	1	1		5		3	2	3	1	1	5	5	5	5	4	4	3	4	4	4	4	4	2	3	4	4	3	4	4	3	4	16	24	22
203	1	2	2	1		5		3	2	2	1	1	5	5	5	5	4	4	5	5	4	5	4	4	3	4	4	4	3	4	3	4	4	16	24	16
114	1	2	1	2		5		3	2	2	2	2	4	4	5	5	5	5	5	4	4	3	3	4	3	4	4	4	3	4	3	4	4	16	23	19
47	1	1	3	1		7		3	2	2	1	2	4	5	5	5	4	3	3	4	4	2	2	3	2	3	4	4	4	3	4	3	4	16	23	28
40	2	2	1	1		6		4	2	5	1	1	5	5	5	4	3	4	5	5	4	4	3	4	5	4	3	4	2	4	4	4	5	16	22	16
244	1	1	1	1		7		4	2	3	1	1	4	4	4	4	5	4	3	5	5	5	3	5	2	3	4	4	4	3	4	4	3	16	21	19
288	2	2	1	2		5		4	2	5	1	1	4	4	4	4	4	3	4	4	3	3	3	3	5	3	4	4	3	4	3	4	4	16	20	23
242	2	2	1	1		5		4	2	4	1	1	4	4	4	4	4	3	#NULL!	4	4	3	3	3	3	3	4	4	3	4	3	4	4	16	20	#NULL!
191	1	1	1	1		7		4	2	3	1	1	4	4	3	5	4	4	4	4	5	5	5	4	3	4	4	4	4	3	2	5	4	16	20	16
258	1	2	2	1		7		4	2	2	1	2	4	4	4	4	4	4	4	4	3	4	4	3	3	3	4	4	3	3	4	4	4	16	20	22
130	2	1	3	2		6		4	2	5	1	2	4	4	4	4	3	4	5	4	5	4	3	4	3	3	4	4	4	3	4	4	3	16	19	19
302	1	2	3	1		1		2	2	3	2	#NULL!	4	4	4	3	2	4	4	4	4	4	4	4	4	4	4	4	3	3	3	5	4	16	17	18
269	2	1	2	1		5		3	1	3	1	1	4	4	3	2	3	3	3	2	5	3	3	3	4	3	4	3	4	4	4	4	3	16	16	25
308	2	2	4	1		1		4	2	4	1	1	5	5	5	5	5	4	4	4	4	3	3	2	4	4	4	4	4	4	4	3	4	15	25	22
14	2	2	2	0	Development	0	International Agency	4	2	3	1	1	5	5	5	5	5	4	3	3	4	4	4	4	2	4	4	5	3	4	3	4	4	15	25	22
85	1	2	1	1		2		4	2	2	2	1	5	5	5	5	4	5	4	3	4	4	4	4	4	3	4	4	3	4	4	4	4	15	24	19
121	1	2	4	1		1		4	2	2	1	1	5	5	5	4	5	3	4	4	5	3	3	4	4	3	4	4	4	4	3	4	4	15	24	21
24	2	2	3	1		1		3	2	5	1	1	5	5	5	5	4	4	4	4	3	4	3	3	3	3	4	4	3	4	4	4	4	15	24	23
89	2	1	1	1		7		4	2	5	1	1	5	5	5	4	5	4	5	4	4	3	4	4	3	3	5	4	4	4	3	3	4	15	24	20
106	1	2	4	2		5		3	2	1	2	1	5	5	5	4	4	4	4	4	4	4	4	3	4	3	4	4	3	4	4	4	4	15	23	20
33	1	1	1	1		0	Hikma Company	4	2	3	1	1	5	5	5	4	4	4	4	3	4	3	4	5	3	3	4	4	4	4	4	4	3	15	23	21
79	3	1	4	2		1		4	2	5	1	1	5	5	4	4	4	3	4	4	4	3	3	3	4	3	4	4	4	4	3	4	4	15	22	23
102	1	2	4	2		5		2	2	2	1	1	5	5	5	4	3	4	4	5	4	4	4	4	3	3	4	4	4	3	4	4	4	15	22	19
10	1	1	4	1		1		4	2	1	1	1	5	4	3	5	5	4	4	4	3	5	5	5	3	4	3	3	4	5	3	4	5	15	22	17
94	2	1	3	1		0	Medical informatics	4	2	4	1	1	5	5	4	4	4	4	4	4	4	4	4	4	3	3	4	4	4	4	4	4	3	15	22	20
132	2	1	1	1		0	Consultations, trainings and software to pharma	4	1	5	1	1	5	4	5	4	4	3	4	3	4	5	4	4	3	3	5	5	3	3	5	3	3	15	22	21
253	1	2	1	1		7		3	2	2	1	2	4	4	4	5	5	4	4	4	4	5	5	5	5	5	5	4	3	3	4	4	4	15	22	13
32	1	1	1	1		7		4	2	3	1	2	4	4	4	5	5	3	4	4	4	4	4	4	4	3	4	4	4	4	4	3	4	15	22	20
43	2	1	1	1		7		4	2	4	2	2	5	5	5	3	4	4	4	5	4	5	4	4	4	4	4	4	4	4	3	4	4	15	22	16
26	1	2	1	1		1		2	2	2	2	1	5	4	4	4	4	3	4	4	5	4	4	4	3	5	4	4	3	4	4	4	4	15	21	18
156	1	2	1	2		0	Insurance health care company	1	2	2	1	1	4	4	5	4	4	5	5	4	4	4	5	4	3	4	3	3	5	3	4	5	4	15	21	16
177	1	2	2	1		5		4	2	2	2	1	4	5	4	4	4	4	4	4	3	3	4	3	2	3	4	4	4	4	3	4	4	15	21	24
50	2	1	1	1		7		4	2	3	1	1	4	4	5	4	4	4	3	3	4	3	3	3	3	4	4	4	4	3	4	4	4	15	21	24
78	2	2	4	2		1		4	2	5	1	1	4	4	4	4	4	3	4	4	3	3	4	3	4	3	4	4	3	4	4	4	4	15	20	23
27	3	1	1	1		3		3	1	5	1	1	4	4	4	4	4	4	4	3	3	3	3	3	4	3	4	4	4	4	4	3	4	15	20	24
2	1	2	2	1		5		4	2	3	2	1	4	4	4	4	4	3	4	4	3	3	4	4	2	3	4	4	3	4	4	4	4	15	20	24
299	3	2	4	2		1		4	2	5	1	1	4	4	4	4	4	3	4	4	5	5	4	5	3	4	4	3	4	4	4	5	3	15	20	17
95	1	1	1	1		6		2	2	1	2	1	4	4	4	5	3	4	5	5	5	3	4	3	3	3	4	4	4	4	3	4	4	15	20	19
126	2	1	1	1		6		4	1	5	1	1	4	3	3	5	5	5	4	3	4	3	3	3	3	2	4	5	3	4	3	4	4	15	20	24
158	1	2	1	1		7		4	2	2	2	2	4	5	5	3	3	3	3	4	4	4	3	4	4	3	3	3	3	5	3	5	5	15	20	22
202	1	2	2	0	KHCC	5		3	2	2	2	2	4	4	4	4	4	4	4	4	4	4	4	4	4	4	4	4	3	4	4	4	4	15	20	18
210	1	1	2	1		7		4	2	3	1	2	4	4	4	4	4	4	4	5	5	4	4	4	4	4	3	4	4	4	4	4	4	15	20	16
208	1	2	1	1		6		2	2	2	2	2	4	4	4	4	4	4	5	5	5	4	4	5	3	4	4	4	3	4	4	4	4	15	20	15
209	2	2	3	1		0	Quality assurance	3	2	3	2	2	4	4	4	4	4	4	4	4	4	4	3	3	2	3	4	4	4	4	4	3	4	15	20	23
306	1	2	1	1		3		1	2	2	1	1	4	4	4	4	3	4	4	4	4	5	4	4	3	3	4	4	4	4	3	4	4	15	19	19
141	2	1	4	1		6		4	2	5	1	2	4	4	4	3	3	3	4	4	3	4	4	4	4	3	4	4	4	3	4	4	4	15	18	21
61	2	2	4	0	lectureing	1		4	2	5	1	1	3	4	3	4	3	4	4	4	4	4	#NULL!	3	4	4	4	4	4	3	4	4	4	15	17	#NULL!
142	2	2	4	2		1		4	2	3	1	1	5	5	5	5	5	4	5	4	4	3	4	4	4	4	4	4	4	4	4	4	4	14	25	18
275	2	2	3	0	None	5		4	2	5	1	1	5	5	5	5	5	5	5	5	4	4	5	5	5	5	4	4	4	4	4	4	4	14	25	11
297	3	2	1	2		0	Jfda	4	2	5	2	1	5	5	5	5	5	4	5	5	4	4	4	4	4	3	4	4	4	4	4	4	4	14	25	17
301	3	2	4	2		1		4	2	5	1	1	5	5	5	5	5	4	4	4	4	4	4	4	4	4	4	4	4	4	4	4	4	14	25	18
137	3	2	1	1		3		4	1	5	1	1	5	5	5	5	5	4	4	3	3	4	4	4	2	3	4	4	4	4	4	4	4	14	25	23
279	3	1	1	1		0	call center	4	2	5	1	1	5	5	5	5	5	4	4	4	4	4	3	4	3	3	4	4	4	3	4	4	5	14	25	21
58	1	2	1	1		7		3	2	1	1	2	5	5	5	5	5	3	5	4	4	4	5	5	3	4	4	4	4	4	4	4	4	14	25	17
261	1	2	2	1		5		3	2	2	2	2	5	5	5	5	5	4	5	5	3	3	3	3	2	3	4	4	4	4	4	4	4	14	25	23
83	3	2	3	1		1		4	2	5	1	1	5	5	5	5	4	4	4	4	4	3	3	4	4	3	4	4	4	4	4	4	4	14	24	21
107	1	2	#NULL!	2		5		3	2	1	1	1	5	5	5	5	4	3	5	4	2	2	2	3	2	3	4	4	4	4	4	4	4	14	24	28
149	3	2	1	1		3		#NULL!	1	5	1	1	5	5	5	5	4	4	4	4	3	3	3	4	3	3	4	4	4	4	4	4	4	14	24	23
180	2	2	1	2		1		3	2	4	1	1	5	5	5	5	4	4	4	4	4	3	3	3	3	4	4	4	4	4	4	4	4	14	24	22
217	1	2	3	1		3		2	2	2	2	1	5	5	5	5	4	4	4	4	4	4	3	4	3	3	4	4	4	4	4	4	4	14	24	21
307	1	2	1	1		3		2	2	2	1	1	5	5	5	5	4	4	4	4	5	3	4	4	3	3	4	4	3	5	4	4	4	14	24	20
170	2	2	4	1		0	Research Center	4	2	5	1	2	5	5	5	5	4	4	5	5	5	4	5	5	5	3	4	4	4	4	4	4	4	14	24	13
278	1	2	2	1		0	Research	2	2	2	1	2	5	5	5	5	4	4	4	4	4	4	4	4	4	4	4	4	4	4	4	4	4	14	24	18
150	1	2	2	1		3		1	2	1	1	1	5	5	5	4	4	4	4	4	4	4	4	4	4	4	4	4	4	4	4	4	4	14	23	18
166	1	1	2	1		5		3	2	2	1	1	5	5	5	4	4	3	4	4	4	4	3	3	4	3	4	4	4	4	4	4	4	14	23	22
73	1	2	3	1		1		4	2	2	2	1	5	5	5	4	4	4	4	4	4	4	5	4	3	3	4	4	4	4	4	4	4	14	23	19
82	2	2	3	0	Outside Jordan	1		4	2	4	1	1	5	4	4	5	5	4	4	4	5	3	3	4	3	3	4	5	4	3	3	4	5	14	23	21
115	1	2	1	2		5		2	2	2	1	1	5	5	5	4	4	4	3	4	4	3	3	3	3	4	4	4	4	4	4	4	4	14	23	23
88	2	1	1	1		3		4	1	5	1	1	5	5	5	5	3	5	5	4	3	5	5	5	2	3	4	4	4	4	4	4	4	14	23	17
145	3	1	1	1		3		4	1	5	1	1	5	5	5	5	3	5	5	5	4	4	4	3	3	4	4	4	5	3	4	4	4	14	23	17
215	1	1	2	1		7		4	2	3	1	2	4	5	4	5	5	5	5	#NULL!	#NULL!	4	#NULL!	4	4	4	4	4	4	4	4	4	4	14	23	#NULL!
76	3	1	4	1		1		4	2	5	1	1	5	4	4	4	5	4	5	4	4	4	4	4	4	3	4	4	4	4	4	4	4	14	22	18
212	1	1	1	1		7		4	2	2	1	1	5	5	4	4	4	4	4	3	4	4	4	4	4	4	4	4	4	4	4	4	4	14	22	19
304	3	1	3	2		5		4	2	5	1	1	5	5	4	4	4	3	4	4	4	4	3	4	4	4	4	4	4	4	4	4	4	14	22	20
122	2	2	4	1		1		4	2	4	1	1	5	5	4	4	4	4	4	5	4	3	3	3	3	3	4	4	4	4	4	4	4	14	22	22
219	1	2	1	1		5		2	2	1	1	1	4	4	4	5	5	3	3	4	3	3	2	4	2	3	3	4	3	4	5	4	5	14	22	27
291	2	2	1	2		1		3	2	3	1	1	4	5	5	4	4	4	5	5	4	4	3	3	3	3	4	4	4	4	4	4	4	14	22	20
66	2	2	1	1		5		3	2	5	1	2	5	5	5	4	3	4	3	5	4	5	5	4	4	3	4	4	4	4	3	4	5	14	22	17
225	1	1	1	2		7		4	2	3	2	2	4	4	4	5	5	4	4	4	4	4	4	4	4	4	4	4	4	4	4	4	4	14	22	18
18	1	2	1	1		7		3	2	2	1	2	5	5	4	4	4	3	3	3	4	3	3	3	2	3	4	4	4	4	4	4	4	14	22	27
139	1	2	4	0	khcc	5		3	2	2	2	1	5	5	4	4	3	4	4	4	4	4	3	3	4	3	4	4	4	4	4	4	4	14	21	21
184	2	1	4	1		7		4	2	5	1	1	4	4	5	4	4	5	5	4	4	4	4	4	4	4	4	4	4	4	4	4	4	14	21	16
105	2	2	4	2		5		4	2	3	2	1	4	4	4	5	4	4	4	3	4	3	3	3	3	3	4	4	4	4	4	4	4	14	21	24
154	2	2	2	1		0	Tpa	3	2	5	1	1	5	4	4	4	4	4	4	4	4	4	3	4	3	4	4	4	4	4	4	4	4	14	21	20
257	1	2	2	2		5		2	2	2	1	1	5	4	4	4	4	3	4	5	4	4	4	4	2	4	4	4	4	4	4	4	4	14	21	20
266	1	2	1	1		3		1	2	3	1	1	4	4	4	5	4	4	4	3	4	5	5	5	3	3	4	4	4	4	4	4	4	14	21	18
294	2	2	1	1		6		4	2	5	1	1	5	4	4	4	4	4	4	2	3	4	3	4	3	2	4	4	4	4	4	4	4	14	21	25
20	3	1	4	1		1		4	1	5	1	1	4	4	5	4	4	4	4	4	4	4	3	4	3	3	4	4	4	4	4	4	4	14	21	21
90	3	1	1	1		7		4	1	5	1	1	4	4	4	5	4	3	4	4	3	4	3	3	3	4	4	4	4	4	4	4	4	14	21	23
194	1	2	1	2		6		1	2	2	2	2	4	4	4	5	4	4	4	4	4	4	4	4	4	4	4	4	4	4	4	4	4	14	21	18
227	1	2	2	1		5		3	2	2	2	2	5	4	4	4	4	4	4	4	4	4	4	4	4	4	4	4	4	4	4	4	4	14	21	18
51	2	1	1	1		7		4	2	5	1	2	5	4	4	4	4	4	4	4	4	4	4	4	4	4	4	4	4	4	4	4	4	14	21	18
235	1	2	2	2		5		2	2	1	1	2	4	4	4	4	5	4	4	5	4	4	2	3	3	3	4	4	4	4	4	4	4	14	21	22
53	1	1	1	1		7		4	2	3	2	2	4	4	4	5	4	4	4	4	4	5	4	5	3	3	4	4	4	3	4	5	4	14	21	18
221	2	1	1	1		7		4	2	3	2	2	4	4	5	3	5	4	4	4	3	5	3	5	3	4	4	4	5	5	3	5	2	14	21	19
176	2	2	2	1		3		3	1	4	1	1	4	4	4	4	4	4	4	4	4	4	#NULL!	#NULL!	#NULL!	#NULL!	4	4	4	4	4	4	4	14	20	#NULL!
152	2	2	1	1		0	Insurance	2	2	3	1	1	4	4	4	4	4	4	4	4	4	4	4	4	4	4	4	4	4	4	4	4	4	14	20	18
172	1	2	2	1		3		2	2	2	2	1	4	4	4	4	4	4	4	4	4	4	4	4	4	4	4	4	4	4	4	4	4	14	20	18
243	1	2	2	1		5		3	2	2	2	1	4	4	4	4	4	4	4	4	4	4	4	4	4	4	4	4	4	4	4	4	4	14	20	18
254	2	2	1	1		7		4	2	5	1	1	4	4	4	4	4	4	5	5	4	5	3	4	4	4	4	5	4	3	4	4	4	14	20	16
8	3	1	1	2		5		1	1	5	1	1	4	4	4	4	4	4	#NULL!	4	#NULL!	3	#NULL!	4	4	4	4	4	4	4	4	4	4	14	20	#NULL!
57	2	1	1	1		7		4	2	5	1	1	4	4	4	4	4	4	4	4	4	3	4	4	4	4	4	4	4	4	4	4	4	14	20	19
143	3	1	4	1		3		4	1	5	1	1	4	4	4	4	4	4	4	4	4	4	4	4	4	4	4	4	4	4	4	4	4	14	20	18
19	1	2	1	1		1		2	2	2	1	1	4	4	4	4	4	4	4	4	5	3	4	4	3	3	4	4	4	4	4	4	4	14	20	20
108	1	2	4	1		5		2	2	1	1	1	4	4	4	4	4	4	4	3	3	3	3	3	3	4	4	4	4	4	4	4	4	14	20	24
167	2	2	1	1		5		4	2	3	2	1	4	4	4	4	4	3	4	4	#NULL!	3	3	3	3	3	4	4	4	4	4	4	4	14	20	#NULL!
214	2	2	4	2		5		4	2	3	2	1	4	4	4	4	4	4	4	3	4	3	3	3	3	3	4	4	4	4	4	4	4	14	20	24
7	2	2	1	1		6		3	2	3	2	2	4	4	4	4	4	4	4	4	4	4	4	4	4	4	4	4	4	4	4	4	4	14	20	18
11	1	2	1	1		2		2	2	2	2	2	4	4	4	4	4	4	4	4	4	4	4	4	4	4	4	4	4	4	4	4	4	14	20	18
46	1	2	1	1		7		3	2	2	2	2	4	4	4	4	4	4	4	4	4	4	4	4	4	4	4	4	4	4	4	4	4	14	20	18
48	2	2	1	1		4		4	2	5	1	2	4	4	4	4	4	5	5	5	4	4	4	4	4	3	4	4	4	4	4	4	4	14	20	16
55	2	2	1	1		7		4	2	2	1	2	4	4	4	4	4	4	4	4	3	4	4	4	4	4	4	4	4	4	4	4	4	14	20	19
136	1	2	1	1		5		1	2	2	1	2	4	4	4	4	4	4	4	4	4	4	4	4	4	4	4	4	4	4	4	4	4	14	20	18
140	2	2	1	1		2		4	2	5	1	2	4	4	4	4	4	4	4	4	4	4	4	4	4	4	4	4	4	4	4	4	4	14	20	18
147	1	2	2	2		5		3	2	2	1	2	4	4	4	4	4	4	4	4	4	4	4	4	4	4	4	4	4	4	4	4	4	14	20	18
175	1	2	2	1		4		1	2	2	1	2	4	4	4	4	4	4	4	4	4	4	3	3	4	3	4	4	4	4	4	4	4	14	20	21
185	2	2	3	1		0	Medical media	3	2	3	2	2	4	4	4	4	4	4	4	4	4	4	4	4	4	4	4	4	4	4	4	4	4	14	20	18
190	1	2	1	2		5		1	2	2	1	2	4	4	4	4	4	4	4	4	4	4	4	4	4	4	4	4	4	4	4	4	4	14	20	18
206	2	2	1	2		5		4	2	2	1	2	4	4	4	4	4	4	4	4	4	4	4	4	4	3	4	4	4	4	4	4	4	14	20	19
207	2	2	1	1		3		2	2	3	1	2	4	4	4	4	4	4	4	4	4	4	3	4	4	2	4	4	4	4	4	4	4	14	20	21
229	1	2	2	1		5		3	2	3	1	2	4	4	4	4	4	4	5	5	4	4	4	4	4	3	4	4	4	4	4	4	4	14	20	17
250	1	2	2	1		7		2	2	2	1	2	4	4	4	4	4	5	5	4	5	4	4	4	4	4	4	4	4	4	4	4	4	14	20	15
305	1	2	2	1		5		1	2	2	1	2	4	4	4	4	4	4	4	4	4	4	4	4	4	4	4	4	4	4	4	4	4	14	20	18
12	3	1	1	1		0	Sanofi	4	2	5	1	2	4	4	4	4	4	4	4	3	4	4	4	4	4	4	4	4	4	4	4	4	4	14	20	19
41	2	1	1	1		7		4	2	4	1	2	4	4	4	4	4	3	3	3	3	3	3	3	4	3	4	4	4	4	4	4	4	14	20	26
153	1	1	1	1		7		3	2	2	1	2	4	4	4	4	4	4	4	4	4	4	4	4	4	4	4	4	4	4	4	4	4	14	20	18
159	1	1	1	1		7		4	2	3	2	2	4	4	4	4	4	4	4	4	4	4	4	4	4	4	4	4	4	4	4	4	4	14	20	18
216	1	1	1	1		7		4	2	2	1	2	4	4	4	4	4	4	4	4	4	4	4	4	4	4	4	4	4	4	4	4	4	14	20	18
220	1	1	1	1		1		2	2	1	2	2	4	4	4	4	4	4	4	4	4	4	4	4	4	4	4	4	4	4	4	4	4	14	20	18
251	1	1	1	1		7		4	2	2	1	2	4	4	4	4	4	4	4	4	4	4	4	4	4	4	4	4	4	4	4	4	4	14	20	18
268	2	1	1	1		3		1	2	4	1	2	4	4	4	4	4	4	4	4	4	4	4	4	4	4	4	4	4	4	4	4	4	14	20	18
42	1	2	1	1		7		3	2	2	1	2	4	4	4	4	4	4	4	4	5	5	4	4	3	4	4	4	4	4	4	4	4	14	20	17
161	1	2	2	1		5		3	2	3	2	2	4	4	4	4	4	4	4	5	4	4	4	3	3	4	4	4	4	4	4	4	4	14	20	19
245	1	2	2	1		5		3	2	2	2	2	4	4	4	4	4	4	4	5	4	4	3	3	3	3	4	4	4	4	4	4	4	14	20	21
34	2	1	1	1		7		4	2	5	1	2	4	4	4	4	4	4	4	5	4	4	4	4	3	4	4	4	4	4	4	4	4	14	20	18
44	1	1	1	1		7		3	2	2	1	2	5	4	4	4	3	4	5	5	3	4	4	4	3	3	4	4	3	4	5	4	4	14	20	19
45	1	1	1	1		7		4	2	1	2	2	4	4	4	4	4	3	3	3	3	3	3	3	3	3	4	4	4	4	4	4	4	14	20	27
64	2	1	1	1		7		4	2	5	1	2	4	4	4	4	4	4	4	4	4	5	3	4	3	3	4	4	4	4	4	4	4	14	20	20
133	2	2	3	2		0	Research	4	2	3	1	1	4	4	4	4	3	4	4	5	5	5	4	5	4	4	4	4	4	4	4	4	4	14	19	14
186	2	2	1	1		7		4	2	3	1	1	4	4	4	4	3	4	5	5	5	4	4	4	2	3	4	3	4	3	5	4	5	14	19	18
183	1	1	2	1		7		4	2	2	2	1	4	4	4	4	3	4	4	4	5	4	3	4	3	3	4	4	4	4	4	4	4	14	19	20
237	1	2	4	1		5		3	2	2	1	2	4	4	4	4	3	5	5	5	5	5	5	5	5	3	4	4	4	4	4	4	4	14	19	11
201	2	1	1	1		5		4	2	4	2	2	4	4	4	4	3	4	4	5	3	#NULL!	3	3	4	4	4	4	4	4	4	4	4	14	19	#NULL!
54	1	2	1	1		7		3	2	1	2	2	4	4	4	4	3	4	4	4	3	3	3	3	3	3	4	4	4	4	4	4	4	14	19	24
195	1	2	2	1		5		3	2	3	2	2	4	4	4	4	3	4	4	4	4	4	3	3	3	3	4	4	4	4	4	4	4	14	19	22
239	2	2	2	1		5		4	2	4	1	1	4	4	4	3	3	4	4	3	4	3	4	3	3	3	4	4	4	3	4	5	4	14	18	23
272	3	1	4	0	Academia	1		4	2	5	1	1	4	4	4	3	3	3	5	5	4	3	4	4	3	5	5	4	4	3	4	5	3	14	18	18
36	1	2	2	1		7		3	2	2	1	2	4	4	4	4	2	4	4	4	4	4	4	4	4	4	4	4	4	4	4	4	4	14	18	18
213	1	2	2	2		5		2	2	2	1	2	3	3	3	4	4	4	4	4	4	4	4	4	4	4	4	4	4	4	4	4	4	14	17	18
99	3	2	1	2		3		4	2	5	1	1	5	5	5	5	5	2	4	3	4	3	3	4	4	3	4	4	4	4	4	5	4	13	25	24
123	2	2	4	1		1		4	2	4	1	1	5	5	5	5	5	5	5	5	3	3	3	3	5	3	5	5	3	3	4	4	5	13	25	19
92	2	1	2	1		1		1	2	3	2	1	5	5	5	5	5	5	5	4	4	4	4	4	4	4	4	4	4	4	4	4	5	13	25	16
171	2	1	1	1		3		3	2	5	1	1	5	5	5	5	5	5	5	5	4	4	4	5	4	4	4	5	4	4	4	5	3	13	25	14
68	2	2	1	1		3		2	2	4	1	1	5	5	5	5	5	3	5	4	5	4	3	5	3	4	4	4	4	3	5	4	5	13	25	18
248	1	2	3	1		4		2	2	3	1	2	5	5	5	5	5	3	4	4	4	4	4	3	3	4	4	4	4	5	4	4	4	13	25	21
260	1	2	2	1		5		3	2	2	2	2	5	5	5	5	5	3	4	5	3	4	3	4	3	3	4	4	4	4	4	4	5	13	25	22
59	2	1	1	1		7		4	2	5	1	2	5	5	5	5	5	4	4	4	5	5	4	5	3	4	4	4	4	4	5	4	4	13	25	16
80	2	2	2	1		0	Consultancy	4	1	5	1	1	5	5	5	5	4	3	4	4	4	3	3	3	4	3	4	4	4	4	5	4	4	13	24	23
289	2	2	2	1		0	NGO	4	2	3	1	1	5	5	5	4	5	3	4	5	2	3	5	5	3	3	4	4	4	4	4	4	5	13	24	21
238	1	1	2	2		5		3	2	2	1	1	5	5	5	5	4	3	4	3	4	3	3	3	3	3	4	4	4	4	4	4	5	13	24	25
267	3	1	4	0	Military academia	1		4	2	5	1	1	5	5	5	5	4	4	4	4	5	3	3	3	3	3	4	4	4	4	4	4	5	13	24	22
9	2	2	1	1		3		3	2	5	1	1	5	4	5	5	4	4	5	5	4	4	4	5	4	3	4	4	3	4	4	5	5	13	23	16
128	2	2	4	2		1		4	2	5	1	1	4	5	5	5	4	4	4	5	4	4	4	4	5	3	4	4	4	4	4	4	5	13	23	17
271	2	2	3	1		1		3	2	2	1	1	5	5	5	4	4	5	5	5	4	5	5	5	5	3	5	4	4	4	4	4	4	13	23	12
287	2	2	3	2		1		3	2	3	1	1	5	5	5	4	4	4	5	4	5	4	4	5	5	4	5	4	5	4	4	4	3	13	23	14
273	3	1	4	1		1		4	2	5	2	1	5	5	5	4	4	4	4	5	4	4	4	4	4	4	4	4	4	4	5	4	4	13	23	17
38	1	2	1	1		7		4	2	3	1	1	5	5	5	4	4	4	4	5	4	4	3	4	3	4	5	5	3	4	4	4	4	13	23	19
196	1	2	2	2		5		2	2	1	1	1	5	5	5	4	4	4	4	5	5	3	3	3	3	3	5	5	3	4	4	4	4	13	23	21
231	1	2	1	1		6		2	2	2	1	1	5	5	5	4	4	5	5	5	5	4	4	5	3	3	4	4	4	5	4	4	4	13	23	15
164	1	2	2	2		5		2	2	2	1	1	5	5	5	4	3	4	4	5	4	4	4	4	4	3	4	4	5	4	4	4	4	13	22	18
30	2	1	1	1		3		2	1	5	1	1	5	4	4	5	4	4	4	4	4	4	#NULL!	3	4	3	4	4	4	4	4	4	5	13	22	#NULL!
252	2	2	1	1		7		3	2	3	1	2	4	4	4	5	5	4	4	4	4	3	3	4	2	3	4	4	3	5	4	5	4	13	22	23
224	2	1	2	1		7		4	2	3	1	2	4	4	4	5	5	4	4	3	3	4	3	4	3	4	4	4	4	5	4	4	4	13	22	22
181	2	2	1	1		3		1	2	3	1	2	4	4	5	4	4	4	4	3	4	3	3	3	5	5	5	5	3	4	4	4	4	13	21	20
5	1	2	1	1		3		1	2	1	2	2	4	4	5	4	4	4	5	4	4	4	3	3	3	3	4	4	5	4	4	4	4	13	21	21
15	2	2	4	2		1		4	2	2	1	2	4	4	4	5	4	4	4	4	5	3	4	4	3	4	4	5	4	4	3	5	4	13	21	19
277	2	2	1	1		0	Clinical research organizations	4	1	5	1	2	4	4	4	4	5	4	5	5	4	3	4	4	3	4	4	4	4	5	4	4	4	13	21	18
255	1	2	2	2		5		3	2	2	2	1	5	4	4	4	3	4	4	5	3	4	3	3	3	3	4	4	5	4	4	4	4	13	20	22
223	2	1	1	2		7		4	2	4	1	2	5	5	5	2	3	5	5	5	5	4	4	3	5	4	5	5	5	5	3	3	3	13	20	14
182	1	2	2	1		5		2	2	1	2	2	4	4	4	4	4	4	4	4	3	4	4	4	3	3	4	4	4	4	4	5	4	13	20	21
67	2	1	1	1		0	Marketing	4	2	5	1	2	4	3	5	4	4	3	5	3	4	2	2	2	3	3	4	5	4	4	4	4	4	13	20	27
4	1	2	1	1		1		1	2	1	2	2	4	4	4	4	3	4	4	4	4	4	4	3	4	3	5	5	3	4	4	3	5	13	19	20
29	2	1	4	1		1		4	2	5	1	2	3	4	5	3	4	4	4	3	4	2	2	2	5	5	5	5	5	5	3	3	3	13	19	23
193	1	2	2	1		6		1	2	2	1	2	4	4	4	4	3	4	4	4	5	5	4	4	3	3	4	4	4	4	4	5	4	13	19	18
276	1	2	1	1		5		2	2	1	2	2	4	4	4	4	3	4	5	3	5	5	5	5	2	3	5	4	4	4	4	4	4	13	19	17
1	1	2	2	2		1		2	2	2	1	1	5	5	5	5	5	4	4	4	4	4	3	4	4	3	4	4	4	4	4	5	5	12	25	20
295	2	2	4	2		1		4	2	4	1	1	5	5	5	5	5	5	4	4	4	4	4	5	4	4	4	4	4	5	5	5	3	12	25	16
71	2	1	2	2		5		4	2	4	1	1	5	5	5	5	5	4	4	4	3	4	4	4	4	4	5	5	4	4	4	4	4	12	25	19
262	1	2	1	2		5		3	2	2	1	1	5	5	5	5	5	2	4	4	5	2	2	2	2	2	5	5	3	5	5	5	2	12	25	29
293	1	2	3	1		0	Research	2	2	2	1	1	5	5	5	5	4	4	5	5	5	4	3	4	4	3	5	5	3	4	4	4	5	12	24	17
187	1	2	2	0	Khcc	5		4	2	3	2	1	5	5	5	5	4	4	4	4	4	3	3	3	3	3	5	5	3	4	4	4	5	12	24	23
179	2	1	1	1		7		4	2	5	1	1	5	5	5	4	4	#NULL!	#NULL!	#NULL!	#NULL!	#NULL!	#NULL!	#NULL!	#NULL!	4	5	4	5	5	4	4	3	12	23	#NULL!
117	1	2	4	1		5		2	2	1	2	1	5	5	5	5	3	3	5	5	4	3	3	3	4	3	5	5	4	4	4	3	5	12	23	21
81	2	2	4	1		0	NGO	2	2	3	2	1	5	5	5	4	4	3	3	4	3	2	3	3	2	2	4	4	4	5	4	4	5	12	23	29
146	2	2	3	2		1		3	2	4	1	1	5	5	5	5	3	5	4	4	4	4	3	3	3	3	5	5	5	3	4	4	4	12	23	21
148	1	2	1	1		5		2	2	1	1	1	5	5	5	5	3	3	5	5	3	3	3	4	3	3	5	5	5	3	4	4	4	12	23	22
98	2	1	1	1		6		4	2	4	2	1	4	5	5	4	5	4	4	5	3	3	4	4	3	4	5	5	4	4	4	4	4	12	23	20
93	2	1	4	1		1		3	2	4	2	1	5	4	4	4	5	4	4	5	3	4	4	4	5	4	4	4	4	5	4	5	4	12	22	17
118	3	1	4	1		1		4	2	5	2	1	5	5	4	4	4	4	5	3	3	4	3	4	5	3	5	5	4	4	4	4	4	12	22	20
274	2	1	1	1		7		4	2	5	2	1	4	5	4	4	5	4	4	3	4	4	4	4	4	4	4	5	5	4	4	4	4	12	22	19
233	1	1	1	1		4		3	2	3	2	1	4	4	4	5	5	4	4	4	3	5	4	5	3	4	5	4	4	4	4	5	4	12	22	18
144	2	1	1	1		7		4	2	3	1	2	5	4	4	4	5	5	5	4	4	4	3	3	3	3	4	4	5	4	4	4	5	12	22	20
52	2	2	1	1		2		4	2	5	1	1	4	5	4	4	4	4	5	5	3	4	3	4	4	3	4	4	5	4	4	4	5	12	21	19
151	1	2	1	1		4		2	2	3	2	1	4	4	4	5	4	4	4	3	3	3	3	3	4	3	4	5	4	4	5	4	4	12	21	24
69	1	2	2	1		2		1	2	2	1	1	4	4	4	5	4	5	5	4	5	5	3	4	3	3	5	5	4	3	5	3	5	12	21	17
16	2	2	3	2		5		2	2	3	1	1	4	4	4	4	4	5	4	4	4	4	4	4	3	4	4	4	4	4	5	4	5	12	20	18
236	2	2	2	1		5		4	2	3	1	1	5	5	5	5	5	4	4	4	5	4	4	5	4	4	5	5	4	4	5	4	4	11	25	16
290	2	2	1	1		3		1	1	5	1	1	5	5	5	5	5	4	4	4	4	4	4	5	5	5	5	5	5	4	4	4	4	11	25	15
112	1	2	1	2		5		3	2	2	1	1	5	5	5	5	5	3	4	4	5	2	2	2	2	2	5	5	3	5	5	5	3	11	25	28
56	2	1	3	1		7		2	2	5	1	1	5	5	5	5	5	4	4	3	4	4	5	#NULL!	3	3	4	5	5	5	2	5	5	11	25	#NULL!
211	1	2	2	1		5		3	2	1	2	2	5	5	5	5	5	4	4	4	4	4	4	3	3	3	5	5	5	4	4	4	4	11	25	21
222	1	2	2	1		5		2	2	1	1	1	5	5	5	5	4	4	4	4	4	4	4	4	4	3	5	5	5	4	4	4	4	11	24	19
178	2	1	1	1		3		4	2	4	1	1	5	5	5	5	4	4	3	4	3	4	3	4	2	3	5	5	4	4	4	5	4	11	24	24
270	1	1	4	1		1		4	2	1	1	2	5	5	5	5	4	3	4	3	4	4	4	2	2	3	5	5	4	4	4	4	5	11	24	25
17	2	2	1	2		0	univirsity	3	2	5	1	1	5	4	5	5	4	4	5	4	4	4	3	4	4	3	5	5	4	4	5	4	4	11	23	19
309	2	2	2	1		1		2	2	3	1	1	5	5	4	5	4	4	4	5	4	3	3	3	4	2	4	4	5	4	5	4	5	11	23	22
168	1	2	2	1		5		2	2	1	2	1	5	5	5	5	3	4	5	4	4	2	2	3	3	3	5	5	4	5	4	3	5	11	23	24
265	1	2	1	1		7		1	2	1	1	1	4	5	5	5	4	4	5	5	4	4	3	3	3	3	4	5	4	5	4	4	5	11	23	20
281	3	1	1	1		3		3	1	5	1	1	5	5	5	5	3	4	5	4	4	4	4	4	3	3	5	5	4	4	5	4	4	11	23	19
127	2	2	1	1		2		2	2	4	1	1	5	5	5	4	3	4	4	4	5	4	3	3	3	3	5	5	4	4	4	4	5	11	22	21
300	3	2	1	1		3		4	2	5	1	1	5	5	4	4	4	5	5	4	4	4	3	3	3	4	5	5	4	4	5	4	4	11	22	19
218	1	1	1	1		7		4	2	2	1	2	4	4	4	5	5	5	5	5	5	5	5	5	4	4	4	4	4	5	5	5	4	11	22	11
303	3	2	3	1		1		4	2	5	1	1	4	4	4	5	4	4	4	4	4	4	3	4	3	3	5	5	4	4	4	5	4	11	21	21
204	1	1	3	1		3		4	1	2	1	1	4	4	5	5	3	5	5	4	3	4	4	4	3	3	5	4	5	5	4	4	4	11	21	19
200	2	2	1	1		5		3	2	3	1	1	4	4	4	4	3	4	5	5	5	5	4	4	3	3	4	4	5	5	5	4	4	11	19	16
241	2	2	2	1		5		4	2	4	2	1	5	5	5	5	5	5	5	5	4	4	3	4	5	3	5	5	5	5	4	4	4	10	25	16
234	1	1	1	2		0	Private business	4	1	2	1	1	5	5	5	5	5	4	4	4	5	4	4	5	3	3	4	5	4	5	4	5	5	10	25	18
6	1	2	1	1		5		1	2	1	1	1	5	5	5	5	4	4	3	3	4	5	4	4	3	3	4	5	4	5	5	4	5	10	24	21
77	3	2	1	1		1		3	2	5	1	1	5	5	4	4	5	4	3	4	4	4	4	4	3	4	5	5	4	4	4	5	5	10	23	20
39	1	2	1	1		7		3	2	2	1	2	5	4	4	5	5	4	4	5	5	5	5	3	5	5	5	5	5	5	4	4	4	10	23	13
60	2	1	1	1		7		4	2	5	1	1	5	5	4	4	3	5	4	3	3	4	5	4	4	4	5	4	5	4	5	5	4	10	21	18
49	1	1	1	1		7		3	2	2	2	2	4	4	5	4	3	3	4	5	4	4	4	3	3	3	4	5	4	5	5	4	5	10	20	21
3	1	2	1	1		5		#NULL!	2	1	2	2	#NULL!	#NULL!	#NULL!	#NULL!	#NULL!	4	#NULL!	3	4	4	3	3	3	4	5	5	4	5	4	5	4	10	#NULL!	#NULL!
298	2	2	1	1		1		1	2	3	1	1	5	5	5	5	5	4	4	4	5	5	3	3	4	3	5	5	5	4	4	5	5	9	25	19
28	2	1	4	1		1		4	2	3	1	1	5	5	5	5	5	5	5	5	5	5	4	4	4	4	4	5	5	5	5	4	5	9	25	13
192	1	2	2	2		5		3	2	1	1	1	5	5	5	5	5	5	5	5	5	5	5	5	2	3	5	5	4	5	5	5	4	9	25	14
249	1	2	2	1		5		2	2	2	1	1	5	5	5	5	5	3	4	3	4	5	5	4	2	5	5	5	5	3	5	5	5	9	25	19
174	2	1	1	1		7		4	2	3	1	1	5	5	5	5	5	4	5	4	4	3	3	3	3	3	4	4	5	5	5	5	5	9	25	22
280	3	1	1	1		3		4	1	5	1	1	5	5	5	5	5	4	5	4	5	4	4	3	3	3	5	5	5	5	5	4	4	9	25	19
197	1	2	2	1		6		2	2	1	2	2	5	5	5	5	4	4	4	5	3	3	4	5	2	3	5	5	5	5	5	5	3	9	24	21
22	2	2	4	1		5		4	2	4	1	1	5	5	4	5	4	4	4	3	5	4	3	4	3	3	5	5	4	5	5	4	5	9	23	21
62	2	1	1	1		4		4	2	5	2	2	5	5	4	4	5	3	4	4	5	4	3	4	5	4	5	4	5	5	5	5	4	9	23	18
292	2	2	4	1		1		4	2	3	1	1	5	5	5	5	5	5	3	5	4	4	4	2	5	2	5	5	5	5	5	4	5	8	25	20
286	2	2	3	2		1		3	2	2	1	1	5	5	5	5	5	4	4	3	4	4	3	4	3	3	5	5	5	4	5	5	5	8	25	22
65	2	1	1	1		4		4	2	5	1	1	5	5	5	5	5	4	4	3	4	4	4	4	3	3	5	5	5	5	5	5	4	8	25	21
173	1	1	2	2		1		1	2	1	1	1	5	5	5	5	5	4	4	3	3	4	4	5	3	3	5	5	5	5	5	5	4	8	25	21
285	3	1	1	1		3		4	1	5	1	1	5	5	5	5	5	3	3	3	3	3	3	3	3	3	4	5	5	5	5	5	5	8	25	27
125	3	2	4	2		1		4	2	5	1	1	5	5	5	5	4	5	5	5	5	5	3	4	5	3	5	5	5	4	5	5	5	8	24	14
134	1	2	3	1		0	Research	2	2	2	1	1	5	5	5	5	4	4	4	3	5	3	4	4	4	3	5	5	5	4	5	5	5	8	24	20
25	3	2	4	1		1		4	2	5	1	1	5	5	5	5	4	4	4	5	5	3	3	3	3	3	5	5	5	4	5	5	5	8	24	21
138	2	2	1	1		3		2	2	4	1	1	5	5	5	5	4	4	4	5	3	4	4	4	3	4	5	5	5	4	5	5	5	8	24	19
165	1	2	2	1		5		4	2	3	1	1	5	5	5	5	4	3	4	4	3	2	2	4	2	2	5	5	4	5	5	5	5	8	24	28
84	2	2	1	1		0	Currently unemployed	1	2	5	1	2	5	5	4	5	5	4	5	5	4	5	4	5	5	5	5	5	5	5	5	5	4	8	24	12
87	1	2	1	2		0	No job	1	2	1	1	2	5	5	5	5	4	5	5	4	5	5	3	4	3	2	5	5	5	5	5	5	4	8	24	18
13	2	2	4	1		1		4	2	2	1	1	4	4	4	4	5	4	4	4	4	4	4	4	4	4	5	5	4	5	5	5	5	8	21	18
169	1	2	2	2		5		3	2	3	1	2	4	4	5	5	3	5	5	5	5	5	4	4	2	3	5	5	5	5	5	4	5	8	21	16
111	1	2	1	1		5		3	2	3	2	1	5	5	5	5	5	4	4	5	4	3	3	3	4	3	5	5	5	5	5	5	5	7	25	21
113	2	2	4	1		5		4	2	4	2	1	5	5	5	5	5	5	4	4	4	4	3	3	4	3	5	5	5	5	5	5	5	7	25	20
163	1	2	3	2		1		1	2	1	2	1	5	5	5	5	5	4	4	4	4	5	3	3	4	3	5	5	5	5	5	5	5	7	25	20
283	2	2	1	2		5		3	2	5	1	1	5	5	5	5	5	5	5	5	5	5	5	5	5	5	5	5	5	5	5	5	5	7	25	9
91	2	2	1	0	NGO	0	Public Health Field	4	2	4	1	1	5	5	5	5	5	4	3	#NULL!	4	4	4	4	2	2	5	5	5	5	5	5	5	7	25	#NULL!
97	2	2	3	1		1		2	2	4	1	1	5	5	5	5	5	5	5	5	5	5	3	4	3	3	5	5	5	5	5	5	5	7	25	16
119	3	2	1	1		6		4	2	5	1	1	5	5	5	5	5	3	3	3	4	5	4	5	3	2	5	5	5	5	5	5	5	7	25	22
124	3	2	1	1		0	Consultation	4	1	5	1	1	5	5	5	5	5	3	3	3	5	4	4	5	3	3	5	5	5	5	5	5	5	7	25	21
21	1	1	2	2		1		1	2	1	2	1	5	5	5	5	5	4	4	3	3	4	3	3	3	3	5	5	5	5	5	5	5	7	25	24
75	3	1	4	1		1		4	2	5	1	1	5	5	5	5	5	3	3	3	3	4	4	4	3	4	5	5	5	5	5	5	5	7	25	23
129	1	2	1	1		7		3	2	1	1	2	5	5	5	5	5	4	4	4	5	4	4	4	4	4	5	5	5	5	5	5	5	7	25	17
247	1	2	2	2		5		1	2	1	2	2	5	5	5	5	5	5	5	5	5	5	5	5	5	5	5	5	5	5	5	5	5	7	25	9
109	1	2	4	1		5		3	2	3	2	2	5	5	5	5	5	4	5	5	5	3	2	2	2	2	5	5	5	5	5	5	5	7	25	24
205	2	2	1	1		5		4	2	5	1	2	5	5	5	5	5	5	5	5	4	4	4	4	3	4	5	5	5	5	5	5	5	7	25	16
240	1	2	1	1		6		2	2	2	1	2	5	5	5	5	5	4	5	5	4	4	4	4	3	4	5	5	5	5	5	5	5	7	25	17
31	2	2	4	2		1		4	2	4	1	1	5	5	5	5	4	4	5	5	5	3	4	4	4	3	5	5	5	5	5	5	5	7	24	17
230	1	2	1	1		5		3	2	2	1	1	5	5	5	4	5	5	5	4	3	3	3	5	3	4	5	5	5	5	5	5	5	7	24	19
131	3	1	1	1		7		4	2	5	1	1	5	5	5	5	4	4	4	4	4	4	3	4	3	3	5	5	5	5	5	5	5	7	24	21
256	2	2	2	1		5		4	2	4	1	1	5	5	5	5	3	4	4	4	3	2	#NULL!	2	4	5	5	5	5	5	5	5	5	7	23	#NULL!
246	1	2	1	1		5		3	2	3	2	1	5	5	5	4	3	4	4	4	4	4	4	4	3	4	5	5	5	5	5	5	5	7	22	19
72	1	2	4	2		5		3	2	2	2	2	4	4	4	5	4	3	5	5	4	4	4	5	3	3	5	5	5	5	5	5	5	7	21	18
63	2	2	1	1		0	Market research	4	2	5	1	1	4	4	4	4	3	4	5	5	5	4	4	4	5	3	5	5	5	5	5	5	5	7	19	15
284	2	1	1	2		3		2	2	4	1	1	5	5	5	5	5	5	5	5	5	5	5	5	5	5	5	5	5	5	5	5	#NULL!	#NULL!	25	9
232	1	2	2	2		5		3	2	2	2	2	5	5	5	5	3	#NULL!	#NULL!	#NULL!	#NULL!	#NULL!	#NULL!	#NULL!	#NULL!	#NULL!	#NULL!	#NULL!	#NULL!	#NULL!	#NULL!	#NULL!	#NULL!	#NULL!	23	#NULL!
100	1	2	4	2		5		3	2	1	1	1	4	4	4	4	4	4	3	#NULL!	#NULL!	#NULL!	#NULL!	#NULL!	#NULL!	#NULL!	#NULL!	#NULL!	#NULL!	#NULL!	#NULL!	#NULL!	#NULL!	#NULL!	20	#NULL!
110	1	2	4	1		5		3	2	2	2	1	4	4	4	4	4	4	4	5	4	3	3	3	3	3	#NULL!	#NULL!	4	4	4	4	4	#NULL!	20	22
189	1	1	1	1		7		4	2	3	1	2	4	4	4	4	4	3	4	4	4	4	4	4	4	4	#NULL!	#NULL!	#NULL!	#NULL!	#NULL!	#NULL!	#NULL!	#NULL!	20	19
103	1	1	4	2		5		3	2	3	2	1	4	4	4	4	2	3	3	4	3	3	3	3	3	3	#NULL!	#NULL!	4	4	4	4	4	#NULL!	18	26
296	3	1	1	1		6		4	2	5	1	1	5	5	5	#NULL!	5	#NULL!	#NULL!	4	#NULL!	#NULL!	#NULL!	#NULL!	#NULL!	#NULL!	4	4	#NULL!	4	4	#NULL!	5	#NULL!	#NULL!	#NULL!
264	3	2	4	2		4		4	1	4	1	1	5	5	#NULL!	5	5	5	5	5	5	5	5	4	4	4	#NULL!	4	5	5	5	4	4	#NULL!	#NULL!	12
226	2	2	1	1		4		1	2	2	2	2	4	4	#NULL!	#NULL!	#NULL!	#NULL!	#NULL!	5	#NULL!	#NULL!	#NULL!	#NULL!	#NULL!	#NULL!	5	4	#NULL!	#NULL!	#NULL!	#NULL!	#NULL!	#NULL!	#NULL!	#NULL!
